# Supplementary material for: One complete and three draft genome sequences of four Brochothrix thermosphacta strains, CD 337, TAP 175, BSAS1 3 and EBP 3070
Source: Stand Genomic Sci. 2018 Oct 10;13:22. doi: 10.1186/s40793-018-0333-z (PMC6180393; doi:10.1186/s40793-018-0333-z)
Supplement: Supplementary file 1 — List of the specific genes of B. thermosphacta CD 337 (Table S1), BI (Table S2), and BII (Table S3). Table S4. List of CRISPR genes found in CD 337, BSAS1 3, and TAP 175. (XLSX 41 kb) [file 40793_2018_333_MOESM1_ESM.xlsx]

## Sheet: Summary
Analysis summary
Analyzed genomes: 3
Excluded genome(s): 0
MICFAM parameter:
80% aa identity
80% alignment coverage

## Sheet: TableS1-BI specific genes
Label	Organism	Type	Gene	Begin	End	Frame	Product	Mutation
BTBI0206	Brochothrix thermosphacta BI chromosome CP023483	CDS	_	205998	206174	-2	conserved protein of unknown function	no
BTBI0208	Brochothrix thermosphacta BI chromosome CP023483	CDS	_	206552	206689	-3	conserved protein of unknown function	no
BTBI0214	Brochothrix thermosphacta BI chromosome CP023483	CDS	_	213109	213261	-1	conserved protein of unknown function	no
BTBI0271	Brochothrix thermosphacta BI chromosome CP023483	CDS	_	271961	272110	-3	conserved protein of unknown function	no
BTBI0532	Brochothrix thermosphacta BI chromosome CP023483	CDS	_	515576	515719	-3	protein of unknown function	no
BTBI0539	Brochothrix thermosphacta BI chromosome CP023483	CDS	_	517928	518098	2	conserved protein of unknown function	no
BTBI0635	Brochothrix thermosphacta BI chromosome CP023483	CDS	_	614081	614503	2	conserved protein of unknown function	no
BTBI0822	Brochothrix thermosphacta BI chromosome CP023483	CDS	_	796301	796528	2	conserved protein of unknown function	no
BTBI0828	Brochothrix thermosphacta BI chromosome CP023483	CDS	_	801747	801974	3	conserved protein of unknown function	no
BTBI1028	Brochothrix thermosphacta BI chromosome CP023483	CDS	_	1015942	1016067	-1	protein of unknown function	no
BTBI1215	Brochothrix thermosphacta BI chromosome CP023483	CDS	_	1205530	1205700	-1	protein of unknown function	no
BTBI1396	Brochothrix thermosphacta BI chromosome CP023483	CDS	_	1374992	1375117	-3	protein of unknown function	no
BTBI1410	Brochothrix thermosphacta BI chromosome CP023483	CDS	_	1389529	1389678	-1	conserved protein of unknown function	no
BTBI1416	Brochothrix thermosphacta BI chromosome CP023483	CDS	_	1394926	1395075	-1	conserved protein of unknown function	no
BTBI1421	Brochothrix thermosphacta BI chromosome CP023483	CDS	_	1400321	1400470	-3	conserved protein of unknown function	no
BTBI1513	Brochothrix thermosphacta BI chromosome CP023483	CDS	_	1493634	1493786	-2	protein of unknown function	no
BTBI1550	Brochothrix thermosphacta BI chromosome CP023483	CDS	_	1530155	1530370	2	protein of unknown function	no
BTBI1858	Brochothrix thermosphacta BI chromosome CP023483	CDS	_	1840858	1840992	1	conserved protein of unknown function	no
BTBI1910	Brochothrix thermosphacta BI chromosome CP023483	CDS	_	1893868	1893993	1	conserved protein of unknown function	no
BTBI1988	Brochothrix thermosphacta BI chromosome CP023483	CDS	_	1977780	1978007	-2	conserved protein of unknown function	no
BTBI2101	Brochothrix thermosphacta BI chromosome CP023483	CDS	_	2084952	2085098	-2	protein of unknown function	no
BTBI2174	Brochothrix thermosphacta BI chromosome CP023483	CDS	_	2163865	2164140	-1	protein of unknown function	no
BTBI2217	Brochothrix thermosphacta BI chromosome CP023483	CDS	_	2213238	2213375	-2	conserved protein of unknown function	no
BTBI2378	Brochothrix thermosphacta BI chromosome CP023483	CDS	_	2369047	2369193	1	conserved protein of unknown function	no
BTBI2413	Brochothrix thermosphacta BI chromosome CP023483	CDS	_	2400465	2400602	-2	conserved protein of unknown function	no
BTBI2529	Brochothrix thermosphacta BI chromosome CP023483	CDS	_	2518698	2518841	3	protein of unknown function	no
BTBI2644	Brochothrix thermosphacta BI chromosome CP023483	CDS	_	2647423	2647548	1	protein of unknown function	no
CNY62_00825	Brochothrix thermosphacta BI chromosome CP023483	CDS	_	182670	182708	-2	protein of unknown function	no
CNY62_00830	Brochothrix thermosphacta BI chromosome CP023483	CDS	_	182887	183567	1	protein of unknown function	no
CNY62_00835	Brochothrix thermosphacta BI chromosome CP023483	CDS	_	183626	184144	-3	conserved protein of unknown function	no
CNY62_00840	Brochothrix thermosphacta BI chromosome CP023483	CDS	_	184144	184395	-1	conserved protein of unknown function	no
CNY62_00845	Brochothrix thermosphacta BI chromosome CP023483	CDS	_	184476	184874	-2	putative holin	no
CNY62_00850	Brochothrix thermosphacta BI chromosome CP023483	CDS	_	184905	185747	-2	Lysozyme	no
CNY62_00860	Brochothrix thermosphacta BI chromosome CP023483	CDS	_	186189	188402	-2	conserved protein of unknown function	no
CNY62_00865	Brochothrix thermosphacta BI chromosome CP023483	CDS	_	188417	190870	-3	conserved protein of unknown function	no
CNY62_00870	Brochothrix thermosphacta BI chromosome CP023483	CDS	_	190885	192912	-1	conserved protein of unknown function	no
CNY62_00875	Brochothrix thermosphacta BI chromosome CP023483	CDS	_	192914	196870	-3	conserved membrane protein of unknown function	no
CNY62_00880	Brochothrix thermosphacta BI chromosome CP023483	CDS	_	197155	197466	-1	conserved protein of unknown function	no
CNY62_00885	Brochothrix thermosphacta BI chromosome CP023483	CDS	_	197559	198167	-2	conserved protein of unknown function	no
CNY62_00890	Brochothrix thermosphacta BI chromosome CP023483	CDS	_	198157	198549	-1	conserved protein of unknown function	no
CNY62_00895	Brochothrix thermosphacta BI chromosome CP023483	CDS	_	198546	198962	-2	conserved protein of unknown function	no
CNY62_00900	Brochothrix thermosphacta BI chromosome CP023483	CDS	_	198926	199261	-3	conserved protein of unknown function	no
CNY62_00905	Brochothrix thermosphacta BI chromosome CP023483	CDS	_	199237	199557	-1	conserved protein of unknown function	no
CNY62_00910	Brochothrix thermosphacta BI chromosome CP023483	CDS	_	199609	200787	-1	conserved protein of unknown function	no
CNY62_00915	Brochothrix thermosphacta BI chromosome CP023483	CDS	_	200844	201413	-2	conserved protein of unknown function	no
CNY62_00920	Brochothrix thermosphacta BI chromosome CP023483	CDS	_	201415	202575	-1	Phage portal protein	no
CNY62_00925	Brochothrix thermosphacta BI chromosome CP023483	CDS	_	202588	204321	-1	conserved protein of unknown function	no
CNY62_00930	Brochothrix thermosphacta BI chromosome CP023483	CDS	_	204284	204751	-3	Phage terminase, small subunit	no
CNY62_00935	Brochothrix thermosphacta BI chromosome CP023483	CDS	_	205039	205368	-1	conserved protein of unknown function	no
CNY62_00940	Brochothrix thermosphacta BI chromosome CP023483	CDS	_	205365	205595	-2	conserved protein of unknown function	no
CNY62_00945	Brochothrix thermosphacta BI chromosome CP023483	CDS	_	205722	205982	-2	conserved protein of unknown function	no
CNY62_00950	Brochothrix thermosphacta BI chromosome CP023483	CDS	_	206200	206571	-1	conserved protein of unknown function	no
CNY62_00955	Brochothrix thermosphacta BI chromosome CP023483	CDS	_	207258	207908	-2	conserved protein of unknown function	no
CNY62_00960	Brochothrix thermosphacta BI chromosome CP023483	CDS	_	207969	209027	-2	conserved protein of unknown function	no
CNY62_00965	Brochothrix thermosphacta BI chromosome CP023483	CDS	_	210052	211716	-1	conserved protein of unknown function	no
CNY62_00970	Brochothrix thermosphacta BI chromosome CP023483	CDS	_	211784	212182	-3	Programmed cell death toxin YdcE	no
CNY62_00975	Brochothrix thermosphacta BI chromosome CP023483	CDS	_	212635	213078	-1	conserved protein of unknown function	no
CNY62_00980	Brochothrix thermosphacta BI chromosome CP023483	CDS	_	213425	213604	2	conserved protein of unknown function	no
CNY62_00985	Brochothrix thermosphacta BI chromosome CP023483	CDS	_	213759	214544	-2	conserved protein of unknown function	no
CNY62_00990	Brochothrix thermosphacta BI chromosome CP023483	CDS	_	214561	215499	-1	Prophage LambdaBa03, site-specific recombinase, phage integrase family protein	no
CNY62_02360	Brochothrix thermosphacta BI chromosome CP023483	CDS	_	486398	486820	-3	conserved protein of unknown function	no
CNY62_02365	Brochothrix thermosphacta BI chromosome CP023483	CDS	_	486930	487457	3	conserved protein of unknown function	no
CNY62_02370	Brochothrix thermosphacta BI chromosome CP023483	CDS	_	487457	487693	2	conserved protein of unknown function	no
CNY62_02375	Brochothrix thermosphacta BI chromosome CP023483	CDS	_	487861	489000	-1	protein of unknown function	no
CNY62_02380	Brochothrix thermosphacta BI chromosome CP023483	CDS	_	489002	489400	-3	conserved protein of unknown function	no
CNY62_02390	Brochothrix thermosphacta BI chromosome CP023483	CDS	_	490352	490627	-3	Phage holin	no
CNY62_02395	Brochothrix thermosphacta BI chromosome CP023483	CDS	_	490624	490956	-1	conserved protein of unknown function	no
CNY62_02410	Brochothrix thermosphacta BI chromosome CP023483	CDS	_	491698	493911	-1	conserved protein of unknown function	no
CNY62_02415	Brochothrix thermosphacta BI chromosome CP023483	CDS	_	493927	496380	-1	conserved protein of unknown function	no
CNY62_02420	Brochothrix thermosphacta BI chromosome CP023483	CDS	_	496395	498419	-2	conserved protein of unknown function	no
CNY62_02500	Brochothrix thermosphacta BI chromosome CP023483	CDS	_	513212	513715	-3	conserved protein of unknown function	no
CNY62_02515	Brochothrix thermosphacta BI chromosome CP023483	CDS	_	514729	514914	-1	Phage protein (fragment)	no
CNY62_02520	Brochothrix thermosphacta BI chromosome CP023483	CDS	_	514925	515482	-3	conserved protein of unknown function	no
CNY62_02525	Brochothrix thermosphacta BI chromosome CP023483	CDS	_	515716	515991	-1	conserved protein of unknown function	no
CNY62_02530	Brochothrix thermosphacta BI chromosome CP023483	CDS	_	516474	516764	-2	Phage DNA binding protein	no
CNY62_02540	Brochothrix thermosphacta BI chromosome CP023483	CDS	_	516944	517225	-3	protein of unknown function	no
CNY62_02545	Brochothrix thermosphacta BI chromosome CP023483	CDS	_	517222	517626	-1	conserved protein of unknown function	no
CNY62_02565	Brochothrix thermosphacta BI chromosome CP023483	CDS	_	521096	521440	-3	conserved protein of unknown function	no
CNY62_02605	Brochothrix thermosphacta BI chromosome CP023483	CDS	_	525729	525920	3	conserved protein of unknown function	no
CNY62_02615	Brochothrix thermosphacta BI chromosome CP023483	CDS	_	526234	526602	1	conserved protein of unknown function	no
CNY62_02620	Brochothrix thermosphacta BI chromosome CP023483	CDS	_	526635	526865	-2	protein of unknown function	no
CNY62_04705	Brochothrix thermosphacta BI chromosome CP023483	CDS	_	975982	977553	-1	conserved protein of unknown function	no
CNY62_06765	Brochothrix thermosphacta BI chromosome CP023483	fCDS	_	1405346	1405669	2	fragment of Glyoxalase family protein (part 1)	pseudo
CNY62_06770	Brochothrix thermosphacta BI chromosome CP023483	fCDS	_	1405679	1406197	2	fragment of Glyoxalase family protein (part 2)	pseudo

## Sheet: TableS2-BII specific genes
Label	Organism	Type	Gene	Begin	End	Frame	Product	Mutation
BTBII0122	Brochothrix thermosphacta BII chromosome CP023643	CDS	_	116930	117040	-2	protein of unknown function	no
BTBII0537	Brochothrix thermosphacta BII chromosome CP023643	CDS	_	536384	536656	2	conserved protein of unknown function	no
BTBII0655	Brochothrix thermosphacta BII chromosome CP023643	CDS	_	653799	653918	3	conserved protein of unknown function	no
BTBII0941	Brochothrix thermosphacta BII chromosome CP023643	CDS	_	949784	949861	-2	protein of unknown function	no
BTBII1677	Brochothrix thermosphacta BII chromosome CP023643	CDS	_	1685553	1685678	-1	protein of unknown function	no
BTBII1729	Brochothrix thermosphacta BII chromosome CP023643	CDS	_	1737330	1737404	3	protein of unknown function	no
BTBII1730	Brochothrix thermosphacta BII chromosome CP023643	CDS	_	1737532	1737723	-3	protein of unknown function	no
BTBII2082	Brochothrix thermosphacta BII chromosome CP023643	CDS	_	2102554	2102715	-3	conserved protein of unknown function	no
BTBII2099	Brochothrix thermosphacta BII chromosome CP023643	CDS	_	2121216	2121377	3	protein of unknown function	no
BTBII2141	Brochothrix thermosphacta BII chromosome CP023643	CDS	_	2167484	2167765	2	conserved protein of unknown function	no
BTBII2541	Brochothrix thermosphacta BII chromosome CP023643	CDS	_	2571284	2571457	-2	conserved protein of unknown function	no
BTBII2551	Brochothrix thermosphacta BII chromosome CP023643	CDS	_	2583186	2583302	-1	protein of unknown function	no
BTBII2553	Brochothrix thermosphacta BII chromosome CP023643	CDS	_	2584457	2584582	2	protein of unknown function	no
CPF12_03555	Brochothrix thermosphacta BII chromosome CP023643	CDS	_	743362	744258	-3	conserved exported protein of unknown function	no
CPF12_03560	Brochothrix thermosphacta BII chromosome CP023643	CDS	_	744529	745074	1	conserved protein of unknown function	no
CPF12_03565	Brochothrix thermosphacta BII chromosome CP023643	CDS	_	745184	745411	-2	protein of unknown function	no
CPF12_04275	Brochothrix thermosphacta BII chromosome CP023643	CDS	_	904011	906506	-1	protein of unknown function	no
CPF12_04965	Brochothrix thermosphacta BII chromosome CP023643	CDS	_	1052878	1053879	-3	conserved protein of unknown function	no
CPF12_07660	Brochothrix thermosphacta BII chromosome CP023643	fCDS	ppdK	1604267	1605145	-2	fragment of Pyruvate, phosphate dikinase (part 1)	pseudo
CPF12_08235	Brochothrix thermosphacta BII chromosome CP023643	CDS	_	1722880	1723710	-3	DNA-binding protein	no
CPF12_08240	Brochothrix thermosphacta BII chromosome CP023643	CDS	_	1723835	1724101	2	conserved protein of unknown function	no
CPF12_08285	Brochothrix thermosphacta BII chromosome CP023643	CDS	_	1735563	1736723	3	conserved protein of unknown function	no
CPF12_11935	Brochothrix thermosphacta BII chromosome CP023643	fCDS	_	2474979	2475272	3	fragment of putative transcriptional regulator, MerR family (part 1)	pseudo
CPF12_11940	Brochothrix thermosphacta BII chromosome CP023643	fCDS	_	2475275	2475700	2	fragment of putative transcriptional regulator, MerR family (part 2)	pseudo

## Sheet: TableS3-CD337 Specific genes
Label	Organism	Type	Gene	Begin	End	Frame	Product	Mutation
BTCD_v1_0020	Brochothrix thermosphacta CD337 chromosome CD337	CDS	_	22965	23129	-3	protein of unknown function	no
BTCD_v1_0094	Brochothrix thermosphacta CD337 chromosome CD337	CDS	_	97780	97941	1	protein of unknown function	no
BTCD_v1_0147	Brochothrix thermosphacta CD337 chromosome CD337	CDS	_	135245	137485	2	Putative transcriptional regulator, AraC family protein	no
BTCD_v1_0148	Brochothrix thermosphacta CD337 chromosome CD337	CDS	_	137627	141835	2	putative thermostable beta-glucosidase AB (modular protein)	no
BTCD_v1_0227	Brochothrix thermosphacta CD337 chromosome CD337	CDS	_	223015	224208	-2	Putative major facilitator family protein	no
BTCD_v1_0228	Brochothrix thermosphacta CD337 chromosome CD337	CDS	_	224201	224599	-1	protein of unknown function	no
BTCD_v1_0229	Brochothrix thermosphacta CD337 chromosome CD337	CDS	_	224988	225092	-3	protein of unknown function	no
BTCD_v1_0261	Brochothrix thermosphacta CD337 chromosome CD337	CDS	_	260915	261109	-1	hypothetical protein	no
BTCD_v1_0270	Brochothrix thermosphacta CD337 chromosome CD337	CDS	_	269730	270755	3	hypothetical protein	no
BTCD_v1_0271	Brochothrix thermosphacta CD337 chromosome CD337	CDS	_	270816	271031	3	hypothetical protein	no
BTCD_v1_0272	Brochothrix thermosphacta CD337 chromosome CD337	CDS	_	271046	271480	2	protein of unknown function	no
BTCD_v1_0286	Brochothrix thermosphacta CD337 chromosome CD337	CDS	_	286927	287064	-2	protein of unknown function	no
BTCD_v1_0300	Brochothrix thermosphacta CD337 chromosome CD337	CDS	_	299737	299943	1	exported protein of unknown function	no
BTCD_v1_0317	Brochothrix thermosphacta CD337 chromosome CD337	CDS	_	318424	318831	-2	conserved membrane protein of unknown function	no
BTCD_v1_0318	Brochothrix thermosphacta CD337 chromosome CD337	CDS	_	318828	319115	-3	putative response regulator of the LytR/AlgR family	no
BTCD_v1_0319	Brochothrix thermosphacta CD337 chromosome CD337	CDS	_	319505	319684	2	protein of unknown function	no
BTCD_v1_0343	Brochothrix thermosphacta CD337 chromosome CD337	CDS	_	345422	345583	-1	protein of unknown function	no
BTCD_v1_0344	Brochothrix thermosphacta CD337 chromosome CD337	CDS	_	345553	345681	-2	protein of unknown function	no
BTCD_v1_0346	Brochothrix thermosphacta CD337 chromosome CD337	CDS	_	346423	346554	1	protein of unknown function	no
BTCD_v1_0348	Brochothrix thermosphacta CD337 chromosome CD337	CDS	_	347986	348171	1	protein of unknown function	no
BTCD_v1_0362	Brochothrix thermosphacta CD337 chromosome CD337	CDS	_	364174	364272	-2	putative transcriptional regulator (TetR/AcrR family)fragment	no
BTCD_v1_0363	Brochothrix thermosphacta CD337 chromosome CD337	CDS	_	364396	364743	-2	putative transcriptional regulator (TetR/AcrR family)fragment	no
BTCD_v1_0364	Brochothrix thermosphacta CD337 chromosome CD337	CDS	_	364835	365479	2	conserved membrane protein of unknown function	no
BTCD_v1_0365	Brochothrix thermosphacta CD337 chromosome CD337	CDS	_	365479	366096	1	putative NAD(P)H oxidoreductase	no
BTCD_v1_0367	Brochothrix thermosphacta CD337 chromosome CD337	CDS	_	366996	368123	3	conserved exported protein of unknown function	no
BTCD_v1_0368	Brochothrix thermosphacta CD337 chromosome CD337	CDS	_	368063	368620	2	conserved protein of unknown function	no
BTCD_v1_0369	Brochothrix thermosphacta CD337 chromosome CD337	CDS	_	368685	369062	-3	putative SAM-dependent methyltransferase (fragment)	no
BTCD_v1_0370	Brochothrix thermosphacta CD337 chromosome CD337	CDS	_	369020	369301	-1	putative SAM-dependent methyltransferase (fragment)	no
BTCD_v1_0382	Brochothrix thermosphacta CD337 chromosome CD337	CDS	_	380844	381086	3	protein of unknown function (fragment)	no
BTCD_v1_0405	Brochothrix thermosphacta CD337 chromosome CD337	CDS	_	406129	407271	1	protein of unknown function	no
BTCD_v1_0415	Brochothrix thermosphacta CD337 chromosome CD337	CDS	ydcL	415097	416245	-1	putative phage integrase	no
BTCD_v1_0416	Brochothrix thermosphacta CD337 chromosome CD337	CDS	_	416310	416852	-3	putative HTH-type transcriptional regulator ImmR	no
BTCD_v1_0417	Brochothrix thermosphacta CD337 chromosome CD337	CDS	_	416998	417192	1	putative HTH type transcriptionnel regulator	no
BTCD_v1_0431	Brochothrix thermosphacta CD337 chromosome CD337	CDS	_	429064	430269	1	putative restriction endonuclease subunit S	no
BTCD_v1_0434	Brochothrix thermosphacta CD337 chromosome CD337	CDS	_	432851	433066	-1	protein of unknown function	no
BTCD_v1_0455	Brochothrix thermosphacta CD337 chromosome CD337	CDS	_	452895	453278	-3	putative maltodextrin import ATP-binding protein MsmX	no
BTCD_v1_0456	Brochothrix thermosphacta CD337 chromosome CD337	CDS	_	453275	453994	-1	maltodextrin import ATP-binding protein MsmX	no
BTCD_v1_0464	Brochothrix thermosphacta CD337 chromosome CD337	CDS	_	463014	463163	3	protein of unknown function	no
BTCD_v1_0490	Brochothrix thermosphacta CD337 chromosome CD337	CDS	_	489026	489199	2	protein of unknown function	no
BTCD_v1_0491	Brochothrix thermosphacta CD337 chromosome CD337	CDS	_	489150	490895	3	conserved exported protein of unknown function	no
BTCD_v1_0505	Brochothrix thermosphacta CD337 chromosome CD337	CDS	_	504564	504698	-3	protein of unknown function	no
BTCD_v1_0507	Brochothrix thermosphacta CD337 chromosome CD337	CDS	_	504971	505078	2	protein of unknown function	no
BTCD_v1_0552	Brochothrix thermosphacta CD337 chromosome CD337	CDS	_	547473	547613	3	protein of unknown function	no
BTCD_v1_0556	Brochothrix thermosphacta CD337 chromosome CD337	CDS	_	550395	550559	3	protein of unknown function	no
BTCD_v1_0577	Brochothrix thermosphacta CD337 chromosome CD337	fCDS	ytoI	569311	569895	1	fragment of conserved hypothetical protein (part 1)	pseudo
BTCD_v1_0578	Brochothrix thermosphacta CD337 chromosome CD337	fCDS	ytoI	569901	570623	3	fragment of conserved hypothetical protein (part 2)	pseudo
BTCD_v1_0626	Brochothrix thermosphacta CD337 chromosome CD337	CDS	_	620028	620516	-3	conserved exported protein of unknown function	no
BTCD_v1_0658	Brochothrix thermosphacta CD337 chromosome CD337	CDS	_	659659	660354	-2	putative two-component sensor histidine kinase	no
BTCD_v1_0659	Brochothrix thermosphacta CD337 chromosome CD337	CDS	_	660447	660929	-3	membrane protein of unknown function	no
BTCD_v1_0662	Brochothrix thermosphacta CD337 chromosome CD337	CDS	_	663839	664093	-1	conserved protein of unknown function	no
BTCD_v1_0663	Brochothrix thermosphacta CD337 chromosome CD337	CDS	_	664205	664585	-1	putative regulator	no
BTCD_v1_0664	Brochothrix thermosphacta CD337 chromosome CD337	CDS	_	664801	665046	1	protein of unknown function	no
BTCD_v1_0665	Brochothrix thermosphacta CD337 chromosome CD337	CDS	_	665052	665426	3	protein of unknown function	no
BTCD_v1_0669	Brochothrix thermosphacta CD337 chromosome CD337	CDS	_	668522	669340	2	putative UDP-glucose/GDP-mannose dehydrogenase (fragment)	no
BTCD_v1_0670	Brochothrix thermosphacta CD337 chromosome CD337	CDS	_	669309	669650	3	putative UDP-glucose/GDP-mannose dehydrogenase CapL (fragment)	no
BTCD_v1_0772	Brochothrix thermosphacta CD337 chromosome CD337	CDS	_	774385	774534	1	protein of unknown function	no
BTCD_v1_0786	Brochothrix thermosphacta CD337 chromosome CD337	CDS	_	787208	787330	-1	protein of unknown function	no
BTCD_v1_0787	Brochothrix thermosphacta CD337 chromosome CD337	CDS	_	787312	787452	-2	protein of unknown function	no
BTCD_v1_0806	Brochothrix thermosphacta CD337 chromosome CD337	CDS	_	802458	802631	-3	protein of unknown function	no
BTCD_v1_0812	Brochothrix thermosphacta CD337 chromosome CD337	CDS	_	807869	808030	2	protein of unknown function	no
BTCD_v1_0874	Brochothrix thermosphacta CD337 chromosome CD337	CDS	_	870994	871377	1	putative heme-iron transport system permease protein IsdF (fragment)	no
BTCD_v1_0875	Brochothrix thermosphacta CD337 chromosome CD337	CDS	_	871371	871973	3	putative heme-iron transport system permease protein IsdF (fragment)	no
BTCD_v1_0884	Brochothrix thermosphacta CD337 chromosome CD337	CDS	_	879355	879486	1	conserved protein of unknown function	no
BTCD_v1_0885	Brochothrix thermosphacta CD337 chromosome CD337	CDS	_	879514	879765	1	protein of unknown function	no
BTCD_v1_0913	Brochothrix thermosphacta CD337 chromosome CD337	CDS	gntT	914958	916277	-3	gluconate transporter, high-affinity GNT I system	no
BTCD_v1_0914	Brochothrix thermosphacta CD337 chromosome CD337	CDS	_	916299	917723	-3	putative 4-carbon acid sugar kinase	no
BTCD_v1_0915	Brochothrix thermosphacta CD337 chromosome CD337	CDS	garR	917727	918605	-3	2-hydroxy-3-oxopropionate reductase	no
BTCD_v1_0916	Brochothrix thermosphacta CD337 chromosome CD337	CDS	_	918765	919613	3	putative HTH-type transcriptional regulator	no
BTCD_v1_0917	Brochothrix thermosphacta CD337 chromosome CD337	CDS	_	919694	919864	-1	protein of unknown function	no
BTCD_v1_0945	Brochothrix thermosphacta CD337 chromosome CD337	CDS	_	950750	950896	2	protein of unknown function	no
BTCD_v1_0957	Brochothrix thermosphacta CD337 chromosome CD337	CDS	_	963101	963364	2	protein of unknown function	no
BTCD_v1_0963	Brochothrix thermosphacta CD337 chromosome CD337	CDS	_	968543	969058	2	conserved exported protein of unknown function	no
BTCD_v1_0964	Brochothrix thermosphacta CD337 chromosome CD337	CDS	_	969055	969543	1	conserved protein of unknown function	no
BTCD_v1_0994	Brochothrix thermosphacta CD337 chromosome CD337	CDS	_	990365	990799	-1	membrane protein of unknown function	no
BTCD_v1_0996	Brochothrix thermosphacta CD337 chromosome CD337	CDS	_	992473	992595	-2	protein of unknown function	no
BTCD_v1_0997	Brochothrix thermosphacta CD337 chromosome CD337	CDS	_	993118	993255	-2	protein of unknown function	no
BTCD_v1_1013	Brochothrix thermosphacta CD337 chromosome CD337	CDS	_	1010292	1010693	3	putative transcriptional antiterminator, BglG family	no
BTCD_v1_1032	Brochothrix thermosphacta CD337 chromosome CD337	CDS	_	1028189	1028347	-1	protein of unknown function	no
BTCD_v1_1105	Brochothrix thermosphacta CD337 chromosome CD337	CDS	_	1104760	1104915	1	protein of unknown function	no
BTCD_v1_1137	Brochothrix thermosphacta CD337 chromosome CD337	CDS	_	1134907	1135257	1	conserved protein of unknown function	no
BTCD_v1_1142	Brochothrix thermosphacta CD337 chromosome CD337	CDS	_	1139125	1139247	-2	protein of unknown function	no
BTCD_v1_1165	Brochothrix thermosphacta CD337 chromosome CD337	CDS	_	1161444	1161713	-3	putative transposase (fragment)	no
BTCD_v1_1167	Brochothrix thermosphacta CD337 chromosome CD337	CDS	_	1163138	1165042	2	putative type 2 lantibiotic biosynthesis protein LanM	no
BTCD_v1_1168	Brochothrix thermosphacta CD337 chromosome CD337	CDS	_	1165157	1165810	2	putative lanthionine synthetase C-like proteins (LanC)	no
BTCD_v1_1169	Brochothrix thermosphacta CD337 chromosome CD337	CDS	_	1165867	1166079	1	putative lantibiotic lichenicidin	no
BTCD_v1_1170	Brochothrix thermosphacta CD337 chromosome CD337	CDS	_	1166322	1166990	3	putative lantibiotic leader peptide-processing serine protease	no
BTCD_v1_1186	Brochothrix thermosphacta CD337 chromosome CD337	CDS	_	1184916	1185332	3	membrane protein of unknown function	no
BTCD_v1_1187	Brochothrix thermosphacta CD337 chromosome CD337	CDS	_	1185254	1185613	2	membrane protein of unknown function	no
BTCD_v1_1188	Brochothrix thermosphacta CD337 chromosome CD337	CDS	_	1185790	1186515	1	putative permease of the major facilitator superfamily (MFS)	no
BTCD_v1_1189	Brochothrix thermosphacta CD337 chromosome CD337	CDS	_	1186583	1187017	2	putative permease of the major facilitator superfamily (MFS)	no
BTCD_v1_1191	Brochothrix thermosphacta CD337 chromosome CD337	CDS	_	1187351	1187581	-1	putative restriction endonuclease, type I, HsdS	no
BTCD_v1_1192	Brochothrix thermosphacta CD337 chromosome CD337	CDS	_	1188109	1188318	1	protein of unknown function	no
BTCD_v1_1193	Brochothrix thermosphacta CD337 chromosome CD337	CDS	_	1188340	1188489	1	protein of unknown function	no
BTCD_v1_1194	Brochothrix thermosphacta CD337 chromosome CD337	CDS	_	1188413	1189156	2	membrane protein of unknown function	no
BTCD_v1_1195	Brochothrix thermosphacta CD337 chromosome CD337	CDS	_	1189157	1189816	2	putative ABC transporter (ATP-binding subunit)	no
BTCD_v1_1196	Brochothrix thermosphacta CD337 chromosome CD337	CDS	_	1189855	1190538	1	membrane protein of unknown function	no
BTCD_v1_1197	Brochothrix thermosphacta CD337 chromosome CD337	CDS	_	1190535	1191113	3	membrane protein of unknown function	no
BTCD_v1_1198	Brochothrix thermosphacta CD337 chromosome CD337	CDS	_	1191231	1191413	-3	protein of unknown function	no
BTCD_v1_1199	Brochothrix thermosphacta CD337 chromosome CD337	CDS	hxlR	1191413	1191745	-1	HTH-type transcriptional activator HxlR	no
BTCD_v1_1200	Brochothrix thermosphacta CD337 chromosome CD337	CDS	_	1191913	1192527	1	putative nitroreductase	no
BTCD_v1_1215	Brochothrix thermosphacta CD337 chromosome CD337	CDS	_	1202599	1203474	1	conserved protein of unknown function	no
BTCD_v1_1216	Brochothrix thermosphacta CD337 chromosome CD337	CDS	_	1203486	1204223	3	conserved protein of unknown function	no
BTCD_v1_1217	Brochothrix thermosphacta CD337 chromosome CD337	CDS	_	1204239	1205351	3	conserved protein of unknown function	no
BTCD_v1_1218	Brochothrix thermosphacta CD337 chromosome CD337	CDS	_	1205623	1207125	1	putative type I restriction-modification system, M subunit	no
BTCD_v1_1219	Brochothrix thermosphacta CD337 chromosome CD337	CDS	_	1207118	1208353	2	putative restriction endonuclease subunit S	no
BTCD_v1_1220	Brochothrix thermosphacta CD337 chromosome CD337	CDS	_	1208382	1208894	3	putative type I site-specific deoxyribonuclease, HsdR (fragment)	no
BTCD_v1_1221	Brochothrix thermosphacta CD337 chromosome CD337	CDS	_	1208931	1211558	3	putative type I restriction-modification system, restriction subunit R (fragment)	no
BTCD_v1_1223	Brochothrix thermosphacta CD337 chromosome CD337	CDS	_	1212775	1213053	-2	conserved protein of unknown function (fragment)	no
BTCD_v1_1227	Brochothrix thermosphacta CD337 chromosome CD337	CDS	_	1217504	1217569	2	protein of unknown function	no
BTCD_v1_1237	Brochothrix thermosphacta CD337 chromosome CD337	fCDS	_	1225142	1225276	2	protein of unknown function	no
BTCD_v1_1241	Brochothrix thermosphacta CD337 chromosome CD337	CDS	_	1226302	1226442	1	protein of unknown function	no
BTCD_v1_1270	Brochothrix thermosphacta CD337 chromosome CD337	fCDS	_	1257610	1257687	-2	protein of unknown function	no
BTCD_v1_1271	Brochothrix thermosphacta CD337 chromosome CD337	CDS	_	1257795	1257989	-3	conserved protein of unknown function (fragment)	no
BTCD_v1_1272	Brochothrix thermosphacta CD337 chromosome CD337	CDS	_	1258027	1259073	-2	conserved protein of unknown function	no
BTCD_v1_1273	Brochothrix thermosphacta CD337 chromosome CD337	CDS	_	1259431	1260537	1	conserved protein of unknown function	no
BTCD_v1_1274	Brochothrix thermosphacta CD337 chromosome CD337	CDS	_	1260623	1262458	2	conserved protein of unknown function	no
BTCD_v1_1283	Brochothrix thermosphacta CD337 chromosome CD337	CDS	_	1270977	1271861	-3	putative HTH-type transcriptional regulator	no
BTCD_v1_1284	Brochothrix thermosphacta CD337 chromosome CD337	CDS	_	1272098	1273474	2	PTS system, beta-glucoside-specific IIBC component	no
BTCD_v1_1285	Brochothrix thermosphacta CD337 chromosome CD337	CDS	_	1273538	1273957	2	PTS system beta-glucoside-specific, enzyme IIA component	no
BTCD_v1_1286	Brochothrix thermosphacta CD337 chromosome CD337	CDS	bglH	1273975	1275405	1	aryl-phospho-beta-D-glucosidase	no
BTCD_v1_1287	Brochothrix thermosphacta CD337 chromosome CD337	fCDS	_	1275448	1275582	1	protein of unknown function	no
BTCD_v1_1288	Brochothrix thermosphacta CD337 chromosome CD337	CDS	_	1275627	1276511	3	putative HTH-type transcriptional regulator	no
BTCD_v1_1289	Brochothrix thermosphacta CD337 chromosome CD337	CDS	_	1276745	1277161	2	conserved protein of unknown function	no
BTCD_v1_1290	Brochothrix thermosphacta CD337 chromosome CD337	CDS	_	1277181	1277495	3	putative 4-carboxymuconolactone decarboxylase	no
BTCD_v1_1291	Brochothrix thermosphacta CD337 chromosome CD337	CDS	_	1277584	1278321	1	putative short-chain dehydrogenase/reductase, NAD(P) dependent	no
BTCD_v1_1294	Brochothrix thermosphacta CD337 chromosome CD337	fCDS	alkA	1279581	1279808	3	fragment of DNA-3-methyladenine glycosylase (part 2)	pseudo
BTCD_v1_1303	Brochothrix thermosphacta CD337 chromosome CD337	CDS	_	1288521	1288658	-3	protein of unknown function	no
BTCD_v1_1304	Brochothrix thermosphacta CD337 chromosome CD337	CDS	_	1289001	1289792	3	exported protein of unknown function	no
BTCD_v1_1305	Brochothrix thermosphacta CD337 chromosome CD337	CDS	_	1289814	1290044	3	conserved protein of unknown function	no
BTCD_v1_1306	Brochothrix thermosphacta CD337 chromosome CD337	CDS	_	1290268	1290540	1	protein of unknown function	no
BTCD_v1_1308	Brochothrix thermosphacta CD337 chromosome CD337	CDS	_	1291388	1291738	2	putative transposase (fragment)	no
BTCD_v1_1338	Brochothrix thermosphacta CD337 chromosome CD337	CDS	_	1322409	1322558	3	protein of unknown function	no
BTCD_v1_1341	Brochothrix thermosphacta CD337 chromosome CD337	fCDS	polC	1324986	1326038	-3	fragment of DNA polymerase III (alpha subunit) (part 2)	pseudo
BTCD_v1_1343	Brochothrix thermosphacta CD337 chromosome CD337	CDS	_	1329853	1330017	-2	protein of unknown function	no
BTCD_v1_1346	Brochothrix thermosphacta CD337 chromosome CD337	CDS	_	1333185	1333718	-3	protein of unknown function	no
BTCD_v1_1365	Brochothrix thermosphacta CD337 chromosome CD337	CDS	_	1353685	1353921	-2	protein of unknown function	no
BTCD_v1_1370	Brochothrix thermosphacta CD337 chromosome CD337	fCDS	_	1361538	1362107	-3	Putative nuclease SbcCD subunit D, C-terminal domain (fragment)	no
BTCD_v1_1371	Brochothrix thermosphacta CD337 chromosome CD337	CDS	_	1362104	1362688	-1	Putative nuclease SbcCD subunit D (fragment)	no
BTCD_v1_1377	Brochothrix thermosphacta CD337 chromosome CD337	CDS	_	1367793	1367918	3	protein of unknown function	no
BTCD_v1_1393	Brochothrix thermosphacta CD337 chromosome CD337	CDS	_	1385142	1385300	-3	protein of unknown function	no
BTCD_v1_1397	Brochothrix thermosphacta CD337 chromosome CD337	CDS	_	1389799	1389948	-2	protein of unknown function	no
BTCD_v1_1403	Brochothrix thermosphacta CD337 chromosome CD337	CDS	_	1396420	1396887	-2	membrane protein of unknown function	no
BTCD_v1_1425	Brochothrix thermosphacta CD337 chromosome CD337	CDS	_	1416150	1416359	-3	conserved protein of unknown function	no
BTCD_v1_1426	Brochothrix thermosphacta CD337 chromosome CD337	CDS	_	1416398	1416727	-1	putative phosphoglycerate mutase family protein (fragment)	no
BTCD_v1_1452	Brochothrix thermosphacta CD337 chromosome CD337	CDS	_	1437877	1438416	1	putative ribosome biogenesis GTPase RsgA (fragment)	no
BTCD_v1_1466	Brochothrix thermosphacta CD337 chromosome CD337	fCDS	gmuE	1457192	1457344	2	fragment of ROK fructokinase; glucomannan utilization protein E (part 1)	pseudo
BTCD_v1_1475	Brochothrix thermosphacta CD337 chromosome CD337	CDS	_	1465248	1465739	-3	phosphotransferase system (PTS) mannose-specific enzyme IIC component	no
BTCD_v1_1490	Brochothrix thermosphacta CD337 chromosome CD337	CDS	_	1477466	1477600	2	protein of unknown function	no
BTCD_v1_1514	Brochothrix thermosphacta CD337 chromosome CD337	CDS	_	1497157	1497285	-2	exported protein of unknown function	no
BTCD_v1_1520	Brochothrix thermosphacta CD337 chromosome CD337	CDS	_	1502337	1502585	-3	conserved protein of unknown function	no
BTCD_v1_1522	Brochothrix thermosphacta CD337 chromosome CD337	CDS	_	1503764	1504237	-1	protein of unknown function	no
BTCD_v1_1523	Brochothrix thermosphacta CD337 chromosome CD337	CDS	_	1504310	1504864	-1	protein of unknown function	no
BTCD_v1_1524	Brochothrix thermosphacta CD337 chromosome CD337	CDS	_	1504923	1505987	3	putative C-5 cytosine methyltransferase	no
BTCD_v1_1538	Brochothrix thermosphacta CD337 chromosome CD337	CDS	_	1518228	1518299	-3	protein of unknown function	no
BTCD_v1_1544	Brochothrix thermosphacta CD337 chromosome CD337	CDS	_	1524490	1524624	-2	protein of unknown function	no
BTCD_v1_1554	Brochothrix thermosphacta CD337 chromosome CD337	fCDS	_	1535669	1535788	-1	protein of unknown function	no
BTCD_v1_1560	Brochothrix thermosphacta CD337 chromosome CD337	CDS	_	1541489	1542040	-1	putative glycoside hydrolase	no
BTCD_v1_1561	Brochothrix thermosphacta CD337 chromosome CD337	CDS	_	1542074	1542328	-1	conserved exported protein of unknown function	no
BTCD_v1_1572	Brochothrix thermosphacta CD337 chromosome CD337	fCDS	_	1552414	1552485	-2	protein of unknown function	no
BTCD_v1_1573	Brochothrix thermosphacta CD337 chromosome CD337	CDS	_	1553537	1553920	2	conserved protein of unknown function	no
BTCD_v1_1643	Brochothrix thermosphacta CD337 chromosome CD337	CDS	_	1626168	1626362	-3	protein of unknown function	no
BTCD_v1_1644	Brochothrix thermosphacta CD337 chromosome CD337	CDS	_	1627317	1627613	3	protein of unknown function	no
BTCD_v1_1645	Brochothrix thermosphacta CD337 chromosome CD337	CDS	_	1627625	1627792	-1	protein of unknown function	no
BTCD_v1_1655	Brochothrix thermosphacta CD337 chromosome CD337	CDS	_	1633378	1633548	-2	conserved protein of unknown function	no
BTCD_v1_1656	Brochothrix thermosphacta CD337 chromosome CD337	CDS	_	1633548	1633853	-3	protein of unknown function	no
BTCD_v1_1657	Brochothrix thermosphacta CD337 chromosome CD337	CDS	_	1633853	1635484	-1	protein of unknown function	no
BTCD_v1_1658	Brochothrix thermosphacta CD337 chromosome CD337	CDS	_	1635511	1637586	-2	protein of unknown function	no
BTCD_v1_1686	Brochothrix thermosphacta CD337 chromosome CD337	fCDS	ykrA	1658796	1659173	-3	fragment of putative hydrolase (part 2)	pseudo
BTCD_v1_1687	Brochothrix thermosphacta CD337 chromosome CD337	fCDS	ykrA	1659200	1659565	-1	fragment of putative hydrolase (part 1)	pseudo
BTCD_v1_1721	Brochothrix thermosphacta CD337 chromosome CD337	CDS	_	1693057	1693359	1	protein of unknown function	no
BTCD_v1_1735	Brochothrix thermosphacta CD337 chromosome CD337	CDS	_	1703932	1704069	-2	protein of unknown function	no
BTCD_v1_1739	Brochothrix thermosphacta CD337 chromosome CD337	CDS	_	1707819	1708043	3	protein of unknown function	no
BTCD_v1_1741	Brochothrix thermosphacta CD337 chromosome CD337	CDS	_	1708979	1709314	2	Protein of unknown function	no
BTCD_v1_1752	Brochothrix thermosphacta CD337 chromosome CD337	CDS	_	1717084	1717428	1	protein of unknown function	no
BTCD_v1_1753	Brochothrix thermosphacta CD337 chromosome CD337	CDS	_	1717452	1717589	3	protein of unknown function	no
BTCD_v1_1774	Brochothrix thermosphacta CD337 chromosome CD337	CDS	_	1743011	1744867	2	putative endopeptidase (serine protease activity)	no
BTCD_v1_1788	Brochothrix thermosphacta CD337 chromosome CD337	CDS	_	1758785	1762426	-1	putative CRISPR-associated endoribonuclease	no
BTCD_v1_1842	Brochothrix thermosphacta CD337 chromosome CD337	CDS	_	1819554	1819952	-3	putative holin; skin element	no
BTCD_v1_1845	Brochothrix thermosphacta CD337 chromosome CD337	CDS	_	1820695	1823535	-2	putative surface protein of unknown function	no
BTCD_v1_1846	Brochothrix thermosphacta CD337 chromosome CD337	CDS	_	1823548	1825893	-2	conserved protein of unknown function	no
BTCD_v1_1847	Brochothrix thermosphacta CD337 chromosome CD337	CDS	_	1825906	1827600	-2	putative phage related protein	no
BTCD_v1_1864	Brochothrix thermosphacta CD337 chromosome CD337	CDS	_	1842401	1842640	-1	phage protein Gp4	no
BTCD_v1_1865	Brochothrix thermosphacta CD337 chromosome CD337	CDS	_	1842657	1843055	-3	putative phage related protein	no
BTCD_v1_1866	Brochothrix thermosphacta CD337 chromosome CD337	CDS	_	1843076	1843198	-1	protein of unknown function	no
BTCD_v1_1867	Brochothrix thermosphacta CD337 chromosome CD337	CDS	_	1843277	1843627	-1	protein of unknown function	no
BTCD_v1_1869	Brochothrix thermosphacta CD337 chromosome CD337	CDS	_	1844544	1844729	-3	protein of unknown function	no
BTCD_v1_1870	Brochothrix thermosphacta CD337 chromosome CD337	CDS	_	1844835	1845092	-3	protein of unknown function	no
BTCD_v1_1871	Brochothrix thermosphacta CD337 chromosome CD337	CDS	_	1845089	1845850	-1	putative phage related protein	no
BTCD_v1_1872	Brochothrix thermosphacta CD337 chromosome CD337	CDS	_	1845847	1846158	-2	phage related protein	no
BTCD_v1_1874	Brochothrix thermosphacta CD337 chromosome CD337	CDS	_	1846342	1846758	-2	phage related protein	no
BTCD_v1_1875	Brochothrix thermosphacta CD337 chromosome CD337	CDS	_	1846755	1847171	-3	conserved protein of unknown function	no
BTCD_v1_1879	Brochothrix thermosphacta CD337 chromosome CD337	CDS	_	1850655	1851149	-3	putative phage related protein	no
BTCD_v1_1881	Brochothrix thermosphacta CD337 chromosome CD337	CDS	_	1852396	1852545	-2	protein of unknown function	no
BTCD_v1_1894	Brochothrix thermosphacta CD337 chromosome CD337	CDS	_	1858889	1859026	2	protein of unknown function	no
BTCD_v1_1900	Brochothrix thermosphacta CD337 chromosome CD337	CDS	_	1865147	1865350	2	protein of unknown function	no
BTCD_v1_1918	Brochothrix thermosphacta CD337 chromosome CD337	fCDS	_	1881824	1882399	-1	putative rod shape-determining protein RodA (fragment)	no
BTCD_v1_1919	Brochothrix thermosphacta CD337 chromosome CD337	CDS	_	1882399	1882980	-2	membrane protein of unknown function	no
BTCD_v1_1921	Brochothrix thermosphacta CD337 chromosome CD337	fCDS	lysC	1884335	1884451	-1	fragment of aspartokinase II alpha subunit (aa 1->408) and beta subunit (aa 246->408) (part 1)	pseudo
BTCD_v1_1944	Brochothrix thermosphacta CD337 chromosome CD337	CDS	_	1908382	1908879	1	conserved membrane protein of unknown function	no
BTCD_v1_1947	Brochothrix thermosphacta CD337 chromosome CD337	CDS	_	1910931	1912403	-3	protein of unknown function	no
BTCD_v1_1948	Brochothrix thermosphacta CD337 chromosome CD337	CDS	_	1912485	1914794	-3	protein of unknown function	no
BTCD_v1_1949	Brochothrix thermosphacta CD337 chromosome CD337	CDS	_	1914898	1915029	1	protein of unknown function	no
BTCD_v1_1950	Brochothrix thermosphacta CD337 chromosome CD337	CDS	_	1915261	1916325	-2	protein of unknown function	no
BTCD_v1_1962	Brochothrix thermosphacta CD337 chromosome CD337	CDS	_	1929395	1929736	-1	protein of unknown function	no
BTCD_v1_1963	Brochothrix thermosphacta CD337 chromosome CD337	CDS	_	1930117	1930239	1	protein of unknown function	no
BTCD_v1_1964	Brochothrix thermosphacta CD337 chromosome CD337	CDS	_	1930442	1932034	-1	conserved protein of unknown function	no
BTCD_v1_1965	Brochothrix thermosphacta CD337 chromosome CD337	CDS	_	1932031	1933800	-2	Putative polysaccharide deacetylase	no
BTCD_v1_1966	Brochothrix thermosphacta CD337 chromosome CD337	CDS	_	1933793	1933999	-1	conserved protein of unknown function	no
BTCD_v1_1967	Brochothrix thermosphacta CD337 chromosome CD337	CDS	_	1934000	1934752	-1	conserved protein of unknown function	no
BTCD_v1_1968	Brochothrix thermosphacta CD337 chromosome CD337	CDS	_	1934736	1936073	-3	putative polysialyltransferase	no
BTCD_v1_1969	Brochothrix thermosphacta CD337 chromosome CD337	CDS	neuA	1936077	1937327	-3	N-acylneuraminate cytidylyltransferase	no
BTCD_v1_1970	Brochothrix thermosphacta CD337 chromosome CD337	CDS	_	1937343	1937972	-3	putative sugar O-acyltransferase, sialic acid O-acetyltransferase NeuD family	no
BTCD_v1_1971	Brochothrix thermosphacta CD337 chromosome CD337	CDS	neuC	1937969	1939120	-1	UDP-N-acetylglucosamine 2-epimerase	no
BTCD_v1_1972	Brochothrix thermosphacta CD337 chromosome CD337	CDS	_	1939143	1939220	-3	protein of unknown function	no
BTCD_v1_1973	Brochothrix thermosphacta CD337 chromosome CD337	CDS	neuB	1939247	1940143	-1	N-acylneuraminate-9-phosphate synthase	no
BTCD_v1_1974	Brochothrix thermosphacta CD337 chromosome CD337	CDS	_	1940480	1940617	2	protein of unknown function	no
BTCD_v1_1984	Brochothrix thermosphacta CD337 chromosome CD337	CDS	_	1953158	1954312	2	protein of unknown function	no
BTCD_v1_1991	Brochothrix thermosphacta CD337 chromosome CD337	fCDS	ktrD	1960129	1960629	-2	fragment of K+-transporting ATPase (part 2)	pseudo
BTCD_v1_1992	Brochothrix thermosphacta CD337 chromosome CD337	fCDS	ktrD	1960851	1961492	-3	fragment of K+-transporting ATPase (part 1)	pseudo
BTCD_v1_1993	Brochothrix thermosphacta CD337 chromosome CD337	CDS	_	1961272	1961430	1	protein of unknown function	no
BTCD_v1_2014	Brochothrix thermosphacta CD337 chromosome CD337	CDS	_	1977958	1978428	1	conserved protein of unknown function	no
BTCD_v1_2022	Brochothrix thermosphacta CD337 chromosome CD337	CDS	_	1986772	1986933	-2	protein of unknown function	no
BTCD_v1_2041	Brochothrix thermosphacta CD337 chromosome CD337	CDS	_	2006069	2006515	-1	protein of unknown function	no
BTCD_v1_2043	Brochothrix thermosphacta CD337 chromosome CD337	CDS	_	2007431	2007760	2	membrane protein of unknown function	no
BTCD_v1_2099	Brochothrix thermosphacta CD337 chromosome CD337	CDS	_	2065975	2066544	-2	conserved protein of unknown function	no
BTCD_v1_2104	Brochothrix thermosphacta CD337 chromosome CD337	CDS	_	2070026	2070664	-1	putative endoribonuclease L-PSP/chorismate mutase-like (fragment)	no
BTCD_v1_2105	Brochothrix thermosphacta CD337 chromosome CD337	CDS	_	2070661	2071299	-2	conserved protein of unknown function (fragment)	no
BTCD_v1_2121	Brochothrix thermosphacta CD337 chromosome CD337	CDS	_	2084875	2085426	-2	putative zinc-containing alcohol dehydrogenase superfamily (fragment)	no
BTCD_v1_2122	Brochothrix thermosphacta CD337 chromosome CD337	CDS	_	2085390	2085893	-3	putative zinc-containing alcohol dehydrogenase superfamily (fragment)	no
BTCD_v1_2126	Brochothrix thermosphacta CD337 chromosome CD337	CDS	_	2087343	2087771	3	putative transporter, N-terminal fragment	no
BTCD_v1_2127	Brochothrix thermosphacta CD337 chromosome CD337	CDS	_	2087861	2088583	2	putative transporter, C-terminal fragment	no
BTCD_v1_2135	Brochothrix thermosphacta CD337 chromosome CD337	fCDS	_	2097289	2097477	1	protein of unknown function	no
BTCD_v1_2150	Brochothrix thermosphacta CD337 chromosome CD337	fCDS	luxS	2109481	2109714	-2	fragment of S-ribosylhomocysteinase (part 2)	pseudo
BTCD_v1_2151	Brochothrix thermosphacta CD337 chromosome CD337	fCDS	luxS	2109856	2109951	-2	fragment of S-ribosylhomocysteinase (part 1)	pseudo
BTCD_v1_2177	Brochothrix thermosphacta CD337 chromosome CD337	fCDS	hemY	2133855	2134364	-3	fragment of promiscuous protoporphyrinogen IX and coproporphyrinogen III oxidase (part 2)	pseudo
BTCD_v1_2178	Brochothrix thermosphacta CD337 chromosome CD337	fCDS	hemY	2134418	2135209	-1	fragment of promiscuous protoporphyrinogen IX and coproporphyrinogen III oxidase (part 1)	pseudo
BTCD_v1_2184	Brochothrix thermosphacta CD337 chromosome CD337	CDS	_	2139469	2139594	1	protein of unknown function	no
BTCD_v1_2194	Brochothrix thermosphacta CD337 chromosome CD337	CDS	_	2147751	2147879	3	protein of unknown function	no
BTCD_v1_2199	Brochothrix thermosphacta CD337 chromosome CD337	CDS	_	2153466	2153582	3	protein of unknown function	no
BTCD_v1_2200	Brochothrix thermosphacta CD337 chromosome CD337	CDS	_	2153683	2154381	1	putative peptidase (fragment)	no
BTCD_v1_2201	Brochothrix thermosphacta CD337 chromosome CD337	CDS	_	2154483	2154950	3	putative acetylornithine deacetylase (fragment)	no
BTCD_v1_2213	Brochothrix thermosphacta CD337 chromosome CD337	CDS	_	2169212	2169349	-1	protein of unknown function	no
BTCD_v1_2252	Brochothrix thermosphacta CD337 chromosome CD337	CDS	_	2207225	2207383	-1	protein of unknown function	no
BTCD_v1_2257	Brochothrix thermosphacta CD337 chromosome CD337	CDS	_	2212584	2212829	-3	protein of unknown function	no
BTCD_v1_2261	Brochothrix thermosphacta CD337 chromosome CD337	CDS	_	2216399	2216584	2	protein of unknown function	no
BTCD_v1_2302	Brochothrix thermosphacta CD337 chromosome CD337	CDS	_	2254350	2255411	-3	protein of unknown function	no
BTCD_v1_2303	Brochothrix thermosphacta CD337 chromosome CD337	CDS	_	2255350	2257179	-2	exported protein of unknown function	no
BTCD_v1_2307	Brochothrix thermosphacta CD337 chromosome CD337	CDS	_	2258618	2260426	-1	conserved membrane protein of unknown function	no
BTCD_v1_2321	Brochothrix thermosphacta CD337 chromosome CD337	CDS	licA	2275495	2275806	-2	phosphotransferase system (PTS) lichenan-specific enzyme IIA component	no
BTCD_v1_2322	Brochothrix thermosphacta CD337 chromosome CD337	CDS	celA	2275821	2276123	-3	phosphotransferase system (PTS) lichenan-specific enzyme IIB component	no
BTCD_v1_2327	Brochothrix thermosphacta CD337 chromosome CD337	CDS	_	2281066	2281212	1	protein of unknown function	no
BTCD_v1_2349	Brochothrix thermosphacta CD337 chromosome CD337	CDS	galE	2304167	2305150	2	UDP-glucose 4-epimerase	no
BTCD_v1_2350	Brochothrix thermosphacta CD337 chromosome CD337	CDS	_	2305485	2306654	-3	putative mannosyl-glycoprotein endo-beta-N-acetylglucosamidase/muramidase	no
BTCD_v1_2351	Brochothrix thermosphacta CD337 chromosome CD337	CDS	_	2307450	2307614	3	protein of unknown function	no
BTCD_v1_2352	Brochothrix thermosphacta CD337 chromosome CD337	fCDS	_	2307687	2307890	-3	protein of unknown function	no
BTCD_v1_2353	Brochothrix thermosphacta CD337 chromosome CD337	CDS	_	2307943	2313150	-2	putative CDP-glycerol:glycerophosphate glycerophosphotransferase	no
BTCD_v1_2354	Brochothrix thermosphacta CD337 chromosome CD337	CDS	_	2313289	2315085	-2	putative glycosyltransferases involved in cell wall biogenesis	no
BTCD_v1_2356	Brochothrix thermosphacta CD337 chromosome CD337	CDS	_	2316124	2317269	-2	putative CDP-glycerol:glycerophosphate glycerophosphotransferase TarF	no
BTCD_v1_2358	Brochothrix thermosphacta CD337 chromosome CD337	CDS	_	2317888	2320299	-2	putative glycosyl/glycerophosphate transferases involved in teichoic acid biosynthesis	no
BTCD_v1_2360	Brochothrix thermosphacta CD337 chromosome CD337	fCDS	_	2322079	2322210	1	protein of unknown function	no
BTCD_v1_2367	Brochothrix thermosphacta CD337 chromosome CD337	fCDS	_	2328015	2328146	-3	protein of unknown function	no
BTCD_v1_2371	Brochothrix thermosphacta CD337 chromosome CD337	CDS	bglP	2332716	2333369	-3	beta-glucoside-specific PTS enzyme IIC component	no
BTCD_v1_2372	Brochothrix thermosphacta CD337 chromosome CD337	CDS	bglP	2333324	2334154	-1	beta-glucoside-specific PTS enzymes IIBC component	no
BTCD_v1_2380	Brochothrix thermosphacta CD337 chromosome CD337	fCDS	_	2345180	2345296	-1	protein of unknown function	no
BTCD_v1_2392	Brochothrix thermosphacta CD337 chromosome CD337	CDS	_	2357860	2358222	1	protein of unknown function	no
BTCD_v1_2411	Brochothrix thermosphacta CD337 chromosome CD337	CDS	_	2375497	2375673	-2	protein of unknown function	no
BTCD_v1_2423	Brochothrix thermosphacta CD337 chromosome CD337	CDS	_	2386777	2388012	-2	putative ABC-type Na+ efflux pump, permease component	no
BTCD_v1_2424	Brochothrix thermosphacta CD337 chromosome CD337	CDS	yhaQ	2388005	2388913	-1	Na+-efflux ABC transporter, ATP-binding protein	no
BTCD_v1_2431	Brochothrix thermosphacta CD337 chromosome CD337	CDS	_	2394008	2394553	2	putative pyruvate decarboxylase/indolepyruvate decarboxylase (N terminal fragment)	no
BTCD_v1_2432	Brochothrix thermosphacta CD337 chromosome CD337	CDS	_	2394556	2395653	1	putative pyruvate decarboxylase/indolepyruvate decarboxylase (C terminal fragment)	no
BTCD_v1_2449	Brochothrix thermosphacta CD337 chromosome CD337	CDS	_	2409077	2409211	-1	conserved protein of unknown function (fragment)	no
BTCD_v1_2450	Brochothrix thermosphacta CD337 chromosome CD337	CDS	_	2409195	2409455	-3	conserved protein of unknown function (grament)	no
BTCD_v1_2460	Brochothrix thermosphacta CD337 chromosome CD337	fCDS	licT	2420085	2420213	3	fragment of transcriptional antiterminator (BglG family) (part 1)	pseudo
BTCD_v1_2481	Brochothrix thermosphacta CD337 chromosome CD337	CDS	_	2443921	2444043	-2	protein of unknown function	no
BTCD_v1_2484	Brochothrix thermosphacta CD337 chromosome CD337	CDS	_	2445934	2446107	-2	putative cell wall surface LXPTG-anchor family protein	no
BTCD_v1_2485	Brochothrix thermosphacta CD337 chromosome CD337	CDS	_	2446293	2446544	-3	conserved protein of unknown function	no
BTCD_v1_2494	Brochothrix thermosphacta CD337 chromosome CD337	CDS	_	2455272	2455508	-3	protein of unknown function	no
BTCD_v1_2495	Brochothrix thermosphacta CD337 chromosome CD337	fCDS	_	2455423	2455584	-2	protein of unknown function	no
BTCD_v1_2496	Brochothrix thermosphacta CD337 chromosome CD337	CDS	_	2455645	2456490	-2	exported protein of unknown function	no
BTCD_v1_2497	Brochothrix thermosphacta CD337 chromosome CD337	CDS	_	2456913	2457128	-3	conserved exported protein of unknown function	no
BTCD_v1_2498	Brochothrix thermosphacta CD337 chromosome CD337	CDS	_	2457493	2457651	-2	protein of unknown function	no
BTCD_v1_2501	Brochothrix thermosphacta CD337 chromosome CD337	CDS	_	2459697	2460017	-3	protein of unknown function	no
BTCD_v1_2502	Brochothrix thermosphacta CD337 chromosome CD337	CDS	_	2460014	2460697	-1	conserved protein of unknown function	no
BTCD_v1_2505	Brochothrix thermosphacta CD337 chromosome CD337	CDS	_	2464012	2464956	-2	conserved protein of unknown function	no
BTCD_v1_2506	Brochothrix thermosphacta CD337 chromosome CD337	CDS	_	2465200	2468172	-2	putative type I restriction-modification system (HsdR)	no
BTCD_v1_2507	Brochothrix thermosphacta CD337 chromosome CD337	CDS	_	2468172	2469428	-3	putative type I restriction endonuclease subunit S, HsdS	no
BTCD_v1_2508	Brochothrix thermosphacta CD337 chromosome CD337	CDS	_	2469425	2470564	-1	putative type I restriction-modification system, DNA-methyltransferase subunit M (HsdM) (fragment)	no
BTCD_v1_2509	Brochothrix thermosphacta CD337 chromosome CD337	CDS	_	2470561	2471517	-2	putative type I restriction-modification system DNA-methyltransferase subunit M (HsdM) (fragment)	no
BTCD_v1_2510	Brochothrix thermosphacta CD337 chromosome CD337	CDS	_	2471566	2471727	-2	putative transcriptional regulator	no
BTCD_v1_2511	Brochothrix thermosphacta CD337 chromosome CD337	CDS	_	2471873	2472286	-1	protein of unknown function	no
BTCD_v1_2512	Brochothrix thermosphacta CD337 chromosome CD337	CDS	_	2472487	2472741	-2	conserved protein of unknown function	no
BTCD_v1_2513	Brochothrix thermosphacta CD337 chromosome CD337	CDS	_	2472784	2472906	-2	conserved protein of unknown function	no
BTCD_v1_2516	Brochothrix thermosphacta CD337 chromosome CD337	CDS	_	2474955	2475095	-3	putative transcriptional regulator	no
BTCD_v1_2541	Brochothrix thermosphacta CD337 chromosome CD337	CDS	_	2495734	2496120	-2	conserved protein of unknown function	no
BTCD_v1_2542	Brochothrix thermosphacta CD337 chromosome CD337	CDS	_	2496228	2496824	3	putative VanZ-like protein	no
BTCD_v1_2558	Brochothrix thermosphacta CD337 chromosome CD337	CDS	_	2513050	2513292	-2	conserved protein of unknown function	no
BTCD_v1_2559	Brochothrix thermosphacta CD337 chromosome CD337	CDS	_	2513646	2513900	-3	protein of unknown function	no
BTCD_v1_2560	Brochothrix thermosphacta CD337 chromosome CD337	CDS	_	2514159	2514647	-3	protein of unknown function	no
BTCD_v1_2561	Brochothrix thermosphacta CD337 chromosome CD337	CDS	_	2514875	2515330	-1	protein of unknown function	no
BTCD_v1_2562	Brochothrix thermosphacta CD337 chromosome CD337	CDS	_	2515532	2515699	2	protein of unknown function	no
BTCD_v1_2563	Brochothrix thermosphacta CD337 chromosome CD337	CDS	_	2515716	2517206	3	protein of unknown function	no
BTCD_v1_2564	Brochothrix thermosphacta CD337 chromosome CD337	CDS	_	2517364	2518110	-2	protein of unknown function	no
BTCD_v1_2565	Brochothrix thermosphacta CD337 chromosome CD337	CDS	_	2518650	2518793	3	protein of unknown function	no
BTCD_v1_2572	Brochothrix thermosphacta CD337 chromosome CD337	CDS	_	2525756	2525902	2	protein of unknown function	no
BTCD_v1_2577	Brochothrix thermosphacta CD337 chromosome CD337	CDS	_	2531381	2535181	-1	putative LPXTG-domain-containing cell wall protein	no
BTCD_v1_2578	Brochothrix thermosphacta CD337 chromosome CD337	CDS	_	2535148	2539014	-2	putative collagen binding protein	no
BTCD_v1_2579	Brochothrix thermosphacta CD337 chromosome CD337	CDS	_	2539278	2539742	-3	conserved protein of unknown function	no
BTCD_v1_2585	Brochothrix thermosphacta CD337 chromosome CD337	CDS	_	2544035	2544838	-1	conserved protein of unknown function	no
BTCD_v1_2586	Brochothrix thermosphacta CD337 chromosome CD337	CDS	_	2544911	2545738	-1	putative glycoside hydrolase	no
BTCD_v1_2591	Brochothrix thermosphacta CD337 chromosome CD337	CDS	_	2550964	2551125	-2	membrane protein of unknown function	no
BTCD_v1_2597	Brochothrix thermosphacta CD337 chromosome CD337	CDS	_	2555430	2555603	-3	protein of unknown function	no
BTCD_v1_2598	Brochothrix thermosphacta CD337 chromosome CD337	CDS	_	2555662	2555883	-2	protein of unknown function	no
BTCD_v1_2599	Brochothrix thermosphacta CD337 chromosome CD337	CDS	_	2555759	2555956	-1	protein of unknown function	no
BTCD_v1_2602	Brochothrix thermosphacta CD337 chromosome CD337	CDS	mtlD	2558626	2559753	-2	mannitol-1-phosphate dehydrogenase	no
BTCD_v1_2603	Brochothrix thermosphacta CD337 chromosome CD337	CDS	_	2559750	2561831	-3	putative transcriptional regulator MtlR with PTS EIIAB components	no
BTCD_v1_2604	Brochothrix thermosphacta CD337 chromosome CD337	CDS	mtlA	2561961	2563862	-3	mannitol-specific PTS enzyme IIABC component	no

## Sheet: TableS4-CRISPR-CAS system
Label	Organism	Type	Gene	Begin	End	Frame	Product
BTCD_v1_1788	B. thermosphacta CD337	CDS	_	1758785	1762426	-1	putative CRISPR-associated endoribonuclease
BTBSAS_v1_190007	B. thermosphacta BSAS13	CDS	_	2260969	2261652	-2	Type II-A CRISPR-associated protein Csn2
BTBSAS_v1_190008	B. thermosphacta BSAS13	CDS	cas	2261649	2261954	-3	CRISPR-associated endoribonuclease Cas2
BTBSAS_v1_190009	B. thermosphacta BSAS13	CDS	cas	2261966	2262838	-1	CRISPR-associated endonuclease Cas1
BTBSAS_v1_190010	B. thermosphacta BSAS13	CDS	cas	2262854	2266873	-1	CRISPR-associated endonuclease Cas9
BTTAP_v1_20211	B. thermosphacta TAP175	CDS	cas	604441	604731	-3	CRISPR-associated endonuclease Cas2
BTTAP_v1_20214	B. thermosphacta TAP175	CDS	_	605757	606413	-1	CRISPR-associated protein Cas4
BTTAP_v1_20217	B. thermosphacta TAP175	CDS	_	609137	609850	-2	CRISPR-associated protein Cas5d
BTTAP_v1_20229	B. thermosphacta TAP175	CDS	_	621164	621847	-2	Type II-A CRISPR-associated protein Csn2
BTTAP_v1_20230	B. thermosphacta TAP175	CDS	cas	621844	622149	-3	CRISPR-associated endoribonuclease Cas2
BTTAP_v1_20231	B. thermosphacta TAP175	CDS	cas	622161	623033	-1	CRISPR-associated endonuclease Cas1
BTTAP_v1_20232	B. thermosphacta TAP175	CDS	cas	623049	627068	-1	CRISPR-associated endonuclease Cas9
